# Supplementary material for: First Genomic Evidence of California Hare Coltivirus from Natural Populations of Ixodes persulcatus Ticks in Northeast China
Source: Pathogens. 2024 Jul 25;13(8):614. doi: 10.3390/pathogens13080614 (PMC11357685; doi:10.3390/pathogens13080614)
Supplement: Supplementary file 1 [file pathogens-13-00614-s001.zip]

Archive with 1 entries (1 files):
- Supplemental Materials.pdf
